# Supplementary material for: Efficient calculation of SAMPL4 hydration free energies using OMEGA, SZYBKI, QUACPAC, and Zap TK
Source: J Comput Aided Mol Des. 2014 Mar 16;28(3):289–98. doi: 10.1007/s10822-014-9720-8 (PMC4003403; doi:10.1007/s10822-014-9720-8)
Supplement: Supplementary file 3 — Supplementary material 3 (PY 1 kb) [file 10822_2014_9720_MOESM3_ESM.py]

#!/usr/bin/env python
#############################################################################
#  Copyright (C) 2013, 2014 OpenEye Scientific Software, Inc.
#############################################################################
import os, sys
from openeye import oechem
from openeye import oezap

KCalsPerKT = 0.59
KCalsPerSqAngstrom = 0.0063

def main(argv = [__name__]):

    if len(argv) != 2:
        oechem.OEThrow.Usage("%s <molfile>" % argv[0])

    epsin = 1.0
    epsout = 80.0

    zap = oezap.OEZap()
    zap.SetInnerDielectric(epsin)
    zap.SetOuterDielectric(epsout)
    zap.SetGridSpacing(0.5)

    area = oezap.OEArea()

    mol = oechem.OEGraphMol()
    ifs = oechem.oemolistream()
    if not ifs.open(argv[1]):
        oechem.OEThrow.Fatal("Unable to open %s for reading" % argv[1])

    oechem.OEThrow.Info("%s, %s\n" % ("Title", "Vacuum->Water(kcal)"));
    while oechem.OEReadMolecule(ifs, mol):
        oechem.OEAssignZap9Radii(mol)
        zap.SetMolecule(mol)
        solv = zap.CalcSolvationEnergy()
        aval = area.GetArea(mol)
        oechem.OEThrow.Info("%s, %6.2f" %  (mol.GetTitle(),
                 KCalsPerKT*solv+KCalsPerSqAngstrom*aval));
        
    return 0

if __name__ == "__main__":
    sys.exit(main(sys.argv))
